# Supplementary material for: Predicting Spontaneous Termination of Atrial Fibrillation Based on Analysis of Standard Electrocardiograms: A Systematic Review
Source: Ann Noninvasive Electrocardiol. 2024 Oct 25;29(6):e70025. doi: 10.1111/anec.70025 (PMC11503732; doi:10.1111/anec.70025)
Supplement: Supplementary file 1 — Data S1: [file ANEC-29-e70025-s001.zip]

Archive with 2 entries (2 files):
- PROSPERO_Prediction of the spontaneous termination of atrial fibrillation based on analysis of the standard electrocardiogram.pdf
- Search Strategy.docx
